# Supplementary material for: Stem Cells Inhibition by Bevacizumab in Combination with Neoadjuvant Chemotherapy for Breast Cancer
Source: J Clin Med. 2019 May 6;8(5):612. doi: 10.3390/jcm8050612 (PMC6572380; doi:10.3390/jcm8050612)
Supplement: Supplementary file 1 [file jcm-08-00612-s001.zip]

Archive with 3 entries (3 files):
- AVASTEM-IPC 2009-001_PRO.pdf
- AVASTEM_SupChecklist-JClinMed.pdf
- AVASTEM_SupData-JClinMed.pdf
